# Supplementary material for: ﻿A new species of Proaphelinoides Girault (Hymenoptera, Aphelinidae) from China, with a phylogenetic analysis
Source: Zookeys. 2024 Nov 7;1217:263–72. doi: 10.3897/zookeys.1217.132291 (PMC11565181; doi:10.3897/zookeys.1217.132291)
Supplement: XML Treatment for Proaphelinoides huangi [file zookeys.1217.132291-treatment1.xml]

<!DOCTYPE tp:taxon-treatment
  PUBLIC "-//TaxonX//DTD Taxonomic Treatment Publishing DTD v0 20100105//EN" "tax-treatment-NSO.dtd">
<tp:taxon-treatment xmlns:tp="http://www.plazi.org/taxpub"><tp:treatment-meta><kwd-group><label>Taxon classification</label><kwd>
                <named-content content-type="kingdom">Animalia</named-content>
              </kwd><kwd>
                <named-content content-type="order">Hymenoptera</named-content>
              </kwd><kwd>
                <named-content content-type="family">Aphelinidae</named-content>
              </kwd></kwd-group><mixed-citation publication-type="journal"><person-group><name><surname>Jiang</surname><given-names>Yan-yan</given-names></name><name><surname>Zhao</surname><given-names>Huifeng</given-names></name><name><surname>Chen</surname><given-names>Ye</given-names></name></person-group><article-title>﻿A new species of <italic><tp:taxon-name><tp:taxon-name-part taxon-name-part-type="genus" reg="Proaphelinoides">Proaphelinoides</tp:taxon-name-part></tp:taxon-name></italic> Girault (<tp:taxon-name><tp:taxon-name-part taxon-name-part-type="order">Hymenoptera</tp:taxon-name-part></tp:taxon-name>, <tp:taxon-name><tp:taxon-name-part taxon-name-part-type="family">Aphelinidae</tp:taxon-name-part></tp:taxon-name>) from China, with a phylogenetic analysis</article-title><source>Zookeys</source><day>07</day><month>11</month><year>2024</year><volume>1217</volume><fpage>263</fpage><lpage>272</lpage><pub-id pub-id-type="doi">10.3897/zookeys.1217.132291</pub-id></mixed-citation></tp:treatment-meta><tp:nomenclature><label>﻿</label><tp:taxon-name>
              <object-id xmlns:xlink="http://www.w3.org/1999/xlink" content-type="arpha" xlink:type="simple">48B14866-403B-522E-BA3C-C03522C48AB8</object-id>
              <tp:taxon-name-part taxon-name-part-type="genus" reg="Proaphelinoides">Proaphelinoides</tp:taxon-name-part>
              <tp:taxon-name-part taxon-name-part-type="species" reg="huangi">huangi</tp:taxon-name-part>
              <object-id xmlns:xlink="http://www.w3.org/1999/xlink" content-type="zoobank" xlink:type="simple">https://zoobank.org/2EE3A0AC-66AC-41EC-B437-4E54733A094A</object-id>
            </tp:taxon-name><tp:taxon-authority>Chen &amp; Jiang</tp:taxon-authority><tp:taxon-status xmlns:xlink="http://www.w3.org/1999/xlink" xlink:type="simple">sp. nov.</tp:taxon-status><xref ref-type="fig" rid="F1">Figs 1–9</xref></tp:nomenclature><tp:treatment-sec sec-type="type material" id="SECID0E33AE"><title>Type material.</title><p><bold><italic>Holotype</italic></bold>: China • ♀; Yunnan Province; Xishuangbanna; Mengla County; Menglun Town; <named-content xmlns:xlink="http://www.w3.org/1999/xlink" content-type="dwc:verbatimCoordinates" xlink:type="simple"><named-content content-type="geo-json" specific-use="{&#34;type&#34;:&#34;Point&#34;,&#34;coordinates&#34;:[101.278667,21.898167]}" id="NCID0EK4AE" xlink:type="simple">21°53.89'N, 101°16.72'E</named-content></named-content>; 568 m a.s.l.; 12 May. 2019; Z-l Bai, Z-g Chen, C Wang, H Yu leg.; <abbrev xmlns:xlink="http://www.w3.org/1999/xlink" xlink:title="Langfang Normal University" id="ABBRID0EP4AE" xlink:type="simple">LFNU</abbrev> Proap202405-1 [on slide]. <bold><italic>Paratypes</italic></bold>: • 8 ♀♀ [5 ♀♀ on slides, Proap202405-2–Proap202405-7; • 2 ♀♀ destroyed for DNA extraction]; same data as holotype; <abbrev xmlns:xlink="http://www.w3.org/1999/xlink" xlink:title="Langfang Normal University" id="ABBRID0EW4AE" xlink:type="simple">LFNU</abbrev>.</p></tp:treatment-sec><tp:treatment-sec sec-type="diagnosis" id="SECID0E14AE"><title>Diagnosis.</title><p><italic><tp:taxon-name><tp:taxon-name-part taxon-name-part-type="genus" reg="Proaphelinoides">Proaphelinoides</tp:taxon-name-part><tp:taxon-name-part taxon-name-part-type="species" reg="huangi">huangi</tp:taxon-name-part></tp:taxon-name></italic> sp. nov. can be distinguished from other species in this genus by the following combination of characters: antenna yellow, fore wing with 10–14 bristles below marginal vein, linea calva proximally bordered by a single line of setae, F3 1.0–1.2× as long as wide, the distance between posterior pair of setae of the mid lobe of mesoscutum more than the distance from a seta to later margin of the plate; the length of Gt<sub>8</sub> 0.8× as long as the distance between two cercal plates.</p></tp:treatment-sec><tp:treatment-sec sec-type="description" id="SECID0EN5AE"><title>Description.</title><p><bold>Female.</bold> Body length 0.9–1.2 mm (holotype, 1.2 mm).</p><p><bold><italic>Colour</italic>.</bold> Head with face pale yellow, vertex orange, ocelli red and setae on vertex dark. Mandible brown to dark brown. Antenna yellow. Pronotum pale with brown suffusion. Dorsum of mesosoma yellow, except dark-brown posterior margin of mesoscutellum. Lateral sides of propodeum and mesopleuron brown yellow. Fore wing with following infuscate areas: two small patches below end of submarginal vein, a pale brown band below proximal third of marginal vein, a large area below stigmal vein (Fig. <xref ref-type="fig" rid="F1">6</xref>). Hind wing mostly hyaline, with slight infuscation below end of marginal vein (Fig. <xref ref-type="fig" rid="F1">7</xref>). Legs (Fig. <xref ref-type="fig" rid="F1">8</xref>) pale yellow, with metafemur infuscate dorsally. Gaster with anterior half of Gt<sub>1</sub>, Gt<sub>2</sub> and Gt<sub>8</sub> pale, posterior half of Gt<sub>1</sub> pale brown, remaining tergites dark brown.</p><fig id="F1" position="float" orientation="portrait"><object-id xmlns:xlink="http://www.w3.org/1999/xlink" content-type="doi" xlink:type="simple">10.3897/zookeys.1217.132291.figures1-9</object-id><object-id xmlns:xlink="http://www.w3.org/1999/xlink" content-type="arpha" xlink:type="simple">E3AC31C6-0957-5AFC-9F7D-05CE386307BD</object-id><label>Figures 1–9.</label><caption><p><italic><tp:taxon-name><tp:taxon-name-part taxon-name-part-type="genus" reg="Proaphelinoides">Proaphelinoides</tp:taxon-name-part><tp:taxon-name-part taxon-name-part-type="species" reg="huangi">huangi</tp:taxon-name-part></tp:taxon-name></italic> sp. nov., holotype female (except Figs <xref ref-type="fig" rid="F1">1</xref>, <xref ref-type="fig" rid="F1">2</xref>, <xref ref-type="fig" rid="F1">5</xref>) <bold>1</bold> body, dorsal view <bold>2</bold> body, lateral view <bold>3</bold> head (inset: mandible) <bold>4</bold> antenna <bold>5</bold> mesosoma <bold>6</bold> fore wing (inset: stigmal vein) <bold>7</bold> hind wing <bold>8</bold> legs (left to right: fore-, mid- and hind-leg) <bold>9</bold> metasoma. Scale bars: 100 μm.</p></caption><graphic xmlns:xlink="http://www.w3.org/1999/xlink" xlink:href="zookeys-1217-263_article-132291__-g001.jpg" position="float" orientation="portrait" xlink:type="simple" id="oo_1169755.jpg"><uri content-type="original_file" xlink:type="simple">https://binary.pensoft.net/fig/1169755</uri></graphic></fig><p><bold><italic>Head</italic></bold> 0.8× as high as wide, with weakly reticulate sculpture. Vertex 0.3–0.4× the width of head, with approximately 14 setae. Ocellar triangle with apical angle obtuse. Mandible with three teeth (Fig. <xref ref-type="fig" rid="F1">3</xref>, inset). Face with 7 setae along inner margin of eyes. Antenna (Fig. <xref ref-type="fig" rid="F1">4</xref>) with scape 4.2–5.1× as long as wide; pedicle 1.4–1.8× as long as wide; F1 and F2 small and transverse, F1 0.6–0.7× as long as wide, with ventral margin a little longer than F2; F2 0.5× as long as wide; F3 1.0–1.2× as long as wide, with 3 longitudinal sensilla; clava 2.9× as long as wide, a little longer than combined length of pedicle and funicle, with 9–11 longitudinal sensilla.</p><p><bold><italic>Mesosoma</italic>.</bold> Mesoscutum with reticulate sculpture. Mid lobe of mesoscutum 0.8× as long as wide, with approximately 16 setae (Fig. <xref ref-type="fig" rid="F1">5</xref>), side lobe with 2 setae. Mesoscutellum 0.6× as long as wide, about as long as the mid lobe of mesoscutum, with 2 pairs of setae. The distance between anterior of scutellar setae 1.5× that between posterior pair. Placoid sensilla located in median region of mesoscutellum; distance between sensilla about equal to that between posterior scutellar setae. Metanotum narrow medially. Propodeum long, with median length 0.5× as long as mesoscutellum, with 3 or 4 setae proximal to each spiracle.</p><p><bold><italic>Wings</italic>.</bold> Fore wing (Fig. <xref ref-type="fig" rid="F1">6</xref>) 2.4–2.9× as long as wide. Costal cell 0.7× length of marginal vein, with 5 or 6 fine setae and 2 long setae distally; submarginal vein with 2 setae; parastigma with 1 seta; marginal vein with 10 setae along anterior margin; postmarginal vein short, about 0.5× as long as stigmal vein; basal cell with 2 setae below end of submarginal vein; 10–14 dark bristles present in a group below proximal third of marginal vein; linea calva proximally bordered by a single line of setae, and closed posteriorly by 1 line of setae. Hind wing (Fig. <xref ref-type="fig" rid="F1">7</xref>) 3.8–4.6× as long as wide, with longest marginal fringe 0.3× wing width.</p><p><bold><italic>Legs</italic>.</bold> Mesotibial spur about as long as corresponding basitarsus.</p><p><bold><italic>Metasoma</italic>.</bold> Metasoma about 1.5× as long as mesosoma measured from slide-mounted specimens. Gaster (Fig. <xref ref-type="fig" rid="F1">9</xref>) with setae on each tergite as follows: Gt<sub>1</sub>–Gt<sub>3</sub> 2 (left side) +2 (right side)), Gt<sub>4</sub> 3+2, Gt<sub>5</sub> 12–15 setae, arranged in 3 lines; Gt<sub>6</sub> 1+1, Gt<sub>7</sub> 1+1, Gt<sub>8</sub> with approximately 11 setae. Ovipositor originating from apex of Gt<sub>2</sub>, clearly exerted, and 2.1–2.4× as long as mesotibia. The second valvifer 2.7–3.0× as long as third valvula, the latter 1.5× as long as mesobasitarsus.</p><p><bold>Male.</bold> Unknown.</p></tp:treatment-sec><tp:treatment-sec sec-type="host" id="SECID0EWDAG"><title>Host.</title><p>Unknown.</p></tp:treatment-sec><tp:treatment-sec sec-type="etymology" id="SECID0E2DAG"><title>Etymology.</title><p>The specific name is derived from the family name of Jian Huang, in honor of his contribution to the taxonomic study of <tp:taxon-name><tp:taxon-name-part taxon-name-part-type="family">Aphelinidae</tp:taxon-name-part></tp:taxon-name> from China.</p></tp:treatment-sec><tp:treatment-sec sec-type="distribution" id="SECID0EGEAG"><title>Distribution.</title><p>China (Yunnan).</p></tp:treatment-sec><tp:treatment-sec sec-type="comments" id="SECID0ELEAG"><title>Comments.</title><p>This new species resembles <italic><tp:taxon-name><tp:taxon-name-part taxon-name-part-type="genus" reg="Proaphelinoides">P.</tp:taxon-name-part><tp:taxon-name-part taxon-name-part-type="species" reg="bendovi">bendovi</tp:taxon-name-part></tp:taxon-name></italic>, and the differences between <italic><tp:taxon-name><tp:taxon-name-part taxon-name-part-type="genus" reg="Proaphelinoides">P.</tp:taxon-name-part><tp:taxon-name-part taxon-name-part-type="species" reg="huangi">huangi</tp:taxon-name-part></tp:taxon-name></italic> sp. nov. and that species are shown in the key. Also, this species is similar to <italic><tp:taxon-name><tp:taxon-name-part taxon-name-part-type="genus" reg="Proaphelinoides">P.</tp:taxon-name-part><tp:taxon-name-part taxon-name-part-type="species" reg="elongatiformis">elongatiformis</tp:taxon-name-part></tp:taxon-name></italic>, and the differences are as follows: (1) fore wing with 10–14 bristles below proximal third of marginal vein (15–17 setae in <italic><tp:taxon-name><tp:taxon-name-part taxon-name-part-type="genus" reg="Proaphelinoides">P.</tp:taxon-name-part><tp:taxon-name-part taxon-name-part-type="species" reg="elongatiformis">elongatiformis</tp:taxon-name-part></tp:taxon-name></italic>); (2) linea calva proximally bordered by a complete line of setae (Fig. <xref ref-type="fig" rid="F1">6</xref>) (not complete in <italic><tp:taxon-name><tp:taxon-name-part taxon-name-part-type="genus" reg="Proaphelinoides">P.</tp:taxon-name-part><tp:taxon-name-part taxon-name-part-type="species" reg="elongatiformis">elongatiformis</tp:taxon-name-part></tp:taxon-name></italic>); (3) the distance between posterior pair of setae of the mid lobe of mesoscutum more than the distance from a seta to later margin of the plate (less than in <italic><tp:taxon-name><tp:taxon-name-part taxon-name-part-type="genus" reg="Proaphelinoides">P.</tp:taxon-name-part><tp:taxon-name-part taxon-name-part-type="species" reg="elongatiformis">elongatiformis</tp:taxon-name-part></tp:taxon-name></italic>); (4) the length of Gt<sub>8</sub> 0.8× as long as the distance between two cercal plates (1.2× in <italic><tp:taxon-name><tp:taxon-name-part taxon-name-part-type="genus" reg="Proaphelinoides">P.</tp:taxon-name-part><tp:taxon-name-part taxon-name-part-type="species" reg="elongatiformis">elongatiformis</tp:taxon-name-part></tp:taxon-name></italic>, measurements based on fig. 12 in <xref ref-type="bibr" rid="B11">Hayat 1984</xref>). This new species seems difficult to distinguish from <italic><tp:taxon-name><tp:taxon-name-part taxon-name-part-type="genus" reg="Proaphelinoides">P.</tp:taxon-name-part><tp:taxon-name-part taxon-name-part-type="species" reg="australis">australis</tp:taxon-name-part></tp:taxon-name> and <tp:taxon-name><tp:taxon-name-part taxon-name-part-type="genus" reg="Proaphelinoides">P.</tp:taxon-name-part><tp:taxon-name-part taxon-name-part-type="species" reg="assamensis">assamensis</tp:taxon-name-part></tp:taxon-name></italic>. The species differs from <italic><tp:taxon-name><tp:taxon-name-part taxon-name-part-type="genus" reg="Proaphelinoides">P.</tp:taxon-name-part><tp:taxon-name-part taxon-name-part-type="species" reg="australis">australis</tp:taxon-name-part></tp:taxon-name></italic> by: (1) F3 1.0–1.2× as long as wide (F3 1.5× as long as wide in <italic><tp:taxon-name><tp:taxon-name-part taxon-name-part-type="genus" reg="Proaphelinoides">P.</tp:taxon-name-part><tp:taxon-name-part taxon-name-part-type="species" reg="australis">australis</tp:taxon-name-part></tp:taxon-name></italic>); (2) the length of Gt<sub>8</sub> 0.8× as long as the distance between two cercal plates (Gt<sub>8</sub> notably longer, 1.8× in <italic><tp:taxon-name><tp:taxon-name-part taxon-name-part-type="genus" reg="Proaphelinoides">P.</tp:taxon-name-part><tp:taxon-name-part taxon-name-part-type="species" reg="australis">australis</tp:taxon-name-part></tp:taxon-name></italic>); (3) ovipositor 2.1–2.4× as long as mesotibia (2.6× in <italic><tp:taxon-name><tp:taxon-name-part taxon-name-part-type="genus" reg="Proaphelinoides">P.</tp:taxon-name-part><tp:taxon-name-part taxon-name-part-type="species" reg="australis">australis</tp:taxon-name-part></tp:taxon-name></italic>). From <italic><tp:taxon-name><tp:taxon-name-part taxon-name-part-type="genus" reg="Proaphelinoides">P.</tp:taxon-name-part><tp:taxon-name-part taxon-name-part-type="species" reg="assamensis">assamensis</tp:taxon-name-part></tp:taxon-name></italic>, the species can be distinguished by: (1) fore wing with 10–14 dark bristles below proximal third of marginal vein (17–20 in <italic><tp:taxon-name><tp:taxon-name-part taxon-name-part-type="genus" reg="Proaphelinoides">P.</tp:taxon-name-part><tp:taxon-name-part taxon-name-part-type="species" reg="assamensis">assamensis</tp:taxon-name-part></tp:taxon-name></italic>); (2) linea calva proximally bordered by a single line of setae (bordered by 2 lines of setae which become 3 lines in posterior third in <italic><tp:taxon-name><tp:taxon-name-part taxon-name-part-type="genus" reg="Proaphelinoides">P.</tp:taxon-name-part><tp:taxon-name-part taxon-name-part-type="species" reg="assamensis">assamensis</tp:taxon-name-part></tp:taxon-name></italic>); (3) Gt<sub>8</sub> 0.8× as long as the distance between two cercal plates (as long as in <italic><tp:taxon-name><tp:taxon-name-part taxon-name-part-type="genus" reg="Proaphelinoides">P.</tp:taxon-name-part><tp:taxon-name-part taxon-name-part-type="species" reg="assamensis">assamensis</tp:taxon-name-part></tp:taxon-name></italic>); (3) ovipositor originates from apex of Gt<sub>2</sub> (ovipositor originates from posterior half of Gt<sub>1</sub> in <italic><tp:taxon-name><tp:taxon-name-part taxon-name-part-type="genus" reg="Proaphelinoides">P.</tp:taxon-name-part><tp:taxon-name-part taxon-name-part-type="species" reg="assamensis">assamensis</tp:taxon-name-part></tp:taxon-name></italic>).</p></tp:treatment-sec><ref-list><ref id="B11"><mixed-citation xmlns:xlink="http://www.w3.org/1999/xlink" xlink:type="simple"><person-group><name name-style="western"><surname>Hayat</surname><given-names>M</given-names></name></person-group> (<year>1984</year>) <article-title>The genus <italic><tp:taxon-name><tp:taxon-name-part taxon-name-part-type="genus">Proaphelinoides</tp:taxon-name-part></tp:taxon-name></italic> from India (<tp:taxon-name><tp:taxon-name-part taxon-name-part-type="order">Hymenoptera</tp:taxon-name-part></tp:taxon-name>: <tp:taxon-name><tp:taxon-name-part taxon-name-part-type="family">Aphelinidae</tp:taxon-name-part></tp:taxon-name>).</article-title><source>Oriental Insects</source><volume>18</volume>: <fpage>73</fpage>–<lpage>78</lpage>. <ext-link xlink:href="10.1080/00305316.1984.10432196" ext-link-type="doi" xlink:type="simple">https://doi.org/10.1080/00305316.1984.10432196</ext-link></mixed-citation></ref></ref-list></tp:taxon-treatment>
